# Supplementary material for: Matrix WaveTM System for Mandibulo-Maxillary Fixation—Just Another Variation on the MMF Theme?—Part II: In Context to Self-Made Hybrid Erich Arch Bars and Commercial Hybrid MMF Systems—Literature Review and Analysis of Design Features
Source: Craniomaxillofac Trauma Reconstr. 2025 Jul 15;18(3):33. doi: 10.3390/cmtr18030033 (PMC12286215; doi:10.3390/cmtr18030033)
Supplement: Supplementary file 1 [file cmtr-18-00033-s001.zip]

Archive with 3 entries (3 files):
- cmtr-3499289 -Part II Supplemental Electronic Content_edcpc_grat.pdf
- Table S1 Self-made Hybrid Arch Bars.xlsx
- Table S2 League_of_Commercial_Hybrid_MMF_Devices.xlsx
