# Supplementary material for: Matrix WaveTM System for Mandibulo-Maxillary Fixation—Just Another Variation on the MMF Theme?—Part II: In Context to Self-Made Hybrid Erich Arch Bars and Commercial Hybrid MMF Systems—Literature Review and Analysis of Design Features
Source: Craniomaxillofac Trauma Reconstr. 2025 Jul 15;18(3):33. doi: 10.3390/cmtr18030033 (PMC12286215; doi:10.3390/cmtr18030033)
Supplement: Supplementary file 1 [file cmtr-18-00033-s001.zip › Table S1 Self-made Hybrid Arch Bars.xlsx]

## Sheet: Tabelle1
	Authors			Characteristics / MMF Features								Timing	Intraoperative Complications					Postoperative Complications						Overall Outcome
				Fracture Types – Treated	Hybrid Arch Bar Design – Test Group	Study Type	Compared MMF Modality Control	Sample Size/ Patient Number	Spanning Width of Hybrid Bars	Number of screws for Hybrid Bar Fixation	Number of Circum- dental Wires / Hybrid MMF Screws	Appli- cation Time	Pain	Glove Tears	Skin Puncture	Tooth Root Damage Imaging Con- firmation	MMF Duration / Devices in Place	Occlusion	Stability	Mucosal Over- growth / Screw Coverage	Loose Screws	Device Touch Ups Required	Oral Hygiene (Indices)
	Hassan et al 2018			favorable and unfavorable fractures of the mandible	presum-ably accor-ding to De Queiroz; see Fig. 1 A	not spec- ified, pre- sum- ably pro- spective	Conven- tional EABs & MMF Screws	Hybrid: n = 30 EAB: n = 30 MMF screws: n = 30	Full arch	4 x 1.5 screws per arch; in total 8 or more if needed after predrilling	ø	Hybrid: ø EAB: ø MMF Screws: ø	ø	ø	ø	ø	ø	ø	ø	ø	ø	ø	Hybrid (best) > EAB > MMF screws [OHI-S: hybrid < EAB < MMF screws	Hybrid Arch Bars = quicker, safer and more efffient method in comparison to EAB and MMF Screws
	Rothe et al 2018			mandible fractures in symphysis, parasymphysis and condylar process	see Fig. 1 C	pro- spective	MMF screws	Hybrid: n = 10 MMF Screws: n = 10	Full arch, Splitting of bars in multifragmentary fractures to ease reduction	4 x 1.5 screws per arch; in total 8 or more if needed after predrilling	4 - 6 x 2.0 MMF Screws length 8 mm after predrilling	Hybrid: 29 minutes; MMF Screws: 16 minutes	ø	ø	ø	Hybrid: 1 case; MMF Screws: 1 case	≤ 45 days	ø	Hybrid > MMF Screws	MMF Screws coverage: partial of all screws post 15 days, full of 4 screws post 45 days; Hybrid Screws: full of 1 screw post 45 days	MMF Screws: 1 case	ø	[TGP-I] Hybrid: high level - no change during follow up. MMF Screws: from initially 2.1 ± 0.5 to 1.7 ± 0.4	MMF screws are the quicker and easier method with better maintenance of oral hygiene, Hybrid Arch Bars are more stable
	Rothe et al 2019			mandible fractures in symphysis, parasymphysis and condyle	see Fig. 1 C	rando- mized clinical trial	Conven- tional EABs & MMF Screws	Hybrid: n = 10 EAB: n = 10 MMF Screws: n = 10		4 x 1.5 screws per arch; in total 8 or more if needed after predrilling	EAB wire: ø ; 4- 6 x 2.0 MMF Screws length 8 mm after predrilling	Hybrid: 29 minutes; MMF Screws 16 minutes; EAB: 110 minutes	ø	Hybrid: none; MMF Screws : none; EAB: 6 cases	ø	Hybrid: 1 case; MMF Screws: 1 case	≤ 45 days	ø	EAB > Hybrid > MMF Screws	identical with previous study	MMF Screws: 1 case	ø	[TGP-I] Hybrid & MMF Screws : see study 2018; EAB from 1.5±0.4 to 2.3±0.3	MMF screws are quickest and easiest method followed by Hybrid arch bars, both with low risk of wire stick punctures, Oral hygiene: MMF Screws > Hybrid > EAB, Stability: EAB > Hybrid > MMF Screws
	Pathak et al 2019			favorable and unfavorable fractures of the mandible; maxillary fractures affecting occlusion	see Fig. 1 C	pro- spective	Conven- tional EABs	Hybrid: n = 10 EAB: n = 10	Full Arch	4 x 1.5 screws per arch; in total 8 or more if needed after predrilling	ø	Hybrid: 27.2 ± 3.53 minutes; EAB: 82.5 ± 18.9 minutes	Discomfort during Place- ment / Removal Hybrid: 30 %/ 20 %; EAB: 100 %/ 100 %	Hybrid: 0%; EAB: 30 %	ø	Hybrid: 1 case	≥ 6 weeks	ø	Adequately stable Hybrid: 90 % (n=9/10 patients) EAB: 80 % (n=8/10 patients)	Hybrid: occurrence in n = 4/10 patients	ø	ø	Hybrid > EAB	Hybrid Arch Bars – Downside: tooth root damage. Advantages: easy to place, excellent intraOP fixation. Post OP – atraumatic to soft tissues, improved oral hygiene, high patient compliance – Good alternative to EABs
	Venugo- palan et al 2020			Mandibular Fractures including Condylar Process Fracture Le Fort Fractures	see Fig.1 D	pro- spective	Conven- tional EABs	Hybrid: n = 16 EAB: n = 16	ø	4 x 1.5 screws (2 anteriorly and 2 posteriorly)	ø	Hybrid: 21.8 ± 1.3 minutes; EAB: 76.3±6.2 minutes	Visual Analo-gue Scale: Hybrid: 15.9; EAB:49.2	ø	Hybrid: 18.8%. EAB: 53.6%	Increased non-vital tooth responses in EABs	4 - 6 weeks Elastics	Satisfactory in both groups; 1 unstable case per group	Instability - Hybrid: 1 case; EAB: 21 cases	ø	Hybrid: 1 screw in n = 4 /16 cases ; EAB: ø	Hybrid: 87.5 % (n=14/16); EAB: 93.8 % (n=15/16)	Hybrid better than EAB- [OHI-S: Hybird B < EAB]	Hybrid Arch Bars more efficient than EABs – diminishing operative time, skin punctures and periodontal trauma
