# Supplementary material for: Matrix WaveTM System for Mandibulo-Maxillary Fixation—Just Another Variation on the MMF Theme?—Part II: In Context to Self-Made Hybrid Erich Arch Bars and Commercial Hybrid MMF Systems—Literature Review and Analysis of Design Features
Source: Craniomaxillofac Trauma Reconstr. 2025 Jul 15;18(3):33. doi: 10.3390/cmtr18030033 (PMC12286215; doi:10.3390/cmtr18030033)
Supplement: Supplementary file 1 [file cmtr-18-00033-s001.zip › Table S2 League_of_Commercial_Hybrid_MMF_Devices.xlsx]

## Sheet: Tabelle1
	Authors		Fracture Types / Indications	Treatment	Sample Size/ Patient Number	Number of screws for Hybrid Fixation	Number of Circumdental Wires / MMF Screws	Appli- cation Time	Pain	Glove Tears / Skin Puncture	Tooth Root Damage Imaging Confirmation	Occlusion	Stability	Mucosal Over- growth / Screw Coverage	Loose Screws / Loose Circumdental Wiring	Device Touch Ups Required	Oral Hygiene (Indices)	Hard. ware Removal Time	Overall Outcome SMARTLock versus EAB or / and MMF screws
	Pilot Study
	Nizam and Ziccardi 2014		Mandible Fractures, Cysts, Ameloblastoma	ORIF, Protection against risk of pathologic fractures	SMARTLock Hybrid MMF: n = 10 patients	average of 12 Locking screws per appli- cation	ø	21.4 ± 6.4 minutes	none	none	radiographic root perforation in 2,5 % of screws	ø not specified	ø not specified	"gingival hyperpalsaia" n= 6 / 10 patients - limited to mandble	0.6 %	ø not specified	ø not specified	without Local Ane- sthesia	SMARTlock appears to provide adequate outcomes compared to other current MMF techniques– long term stability similar EABs, speed of application similar to MMF screws. reduced risk of wire stick injuries, adverse events: tooth root injuries
	Early Report
	Kendrick et al 2016		Single or Multiple Mandibular Fractures, Le Fort Fractures	Closed Reduction and ORIF	SMARTLock Hybrid MMF: n = 21 patients	7 Locking screws per arch	ø	14.4 minutes (range 9 - 24.7 minutes)	ø not specified n = 1 patient with MMF intolerance	none	n =24 / 319 teeth involvement of dentin n = 21, pulp n = 2, root fracture n = 1, treatment necessity n = 1	Malocclusion n = 3 patients (13 %)	ø not specified	n= 9 patients (38%)	Lost Screws n = 1	ø not specified	ø not specified	10.5 minutes (range 4.6 - 17 minutes)	SMARTLock Hybrid system is regarded an alternative to traditional EABs. Device appears to be safe,easy to use, and applied quickly. Surgeon' expertise required for appropriate case selection; system not ideal in all situations.
	Comparative Studies: SMARTLock – Hybrid MMF Devices - versus – Conventional EABs
	Chao and Hulsen 2015		Single or Multiple Mandibular Fractures	Closed Reduction or ORIF	SMARTLock Hybrid MMF: n = 25 patients; EABs: n = 21 patients	5 Locking screws per arch	n = 4 - 5 wires around premolars and molars / per arch	Hybrid: 42 minutes; EAB: 62 minutes	Hybrid: n = 1 ; EAB: n = 1	Hybrid and EAB: none	Hybrid and EAB: none	Malocclusion – Hybrid: none; EAB: n = 2	ø not specified	no mucosal necrosis; Hybrid – delayed Wound Healing n = 3	Hybrid and EAB: no hardware failures	ø not specified	ø not specified	Hybrid : 10 minutes; EAB: 8 minutes	Screw fixated Titanium arch bars are suggested as comparable alternative to conventional EABs. Bone-supported bars associated with shorter application time, otherwise similar to EAB
	Rani et al 2018 [Stainless Steel SMARTLock Facsimiles]		Favorable and Unfovarable Maxillofacial Fractures	Probably: Closed Reduction, not specified otherwise	Hybrid: n = 20 patients; EAB: n = 20 patients	5 con- ventional (self-tapping) screws per arch	ø not specified	Hybrid: 34.9 ± 10 min; EAB: 53.1 ± 5.7 min	ø not specified	Hybrid: none EAB: 12	Hybrid: Dental damage 5 EAB: none	ø not specified	Hybrid: stable n = 19 EAB: stable n = 20	Hybrid: n = 7 EAB: none	ø not specified	ø not specified	Hybrid initially better than EAB; EAB finally better than Hybrid	ø not specified	Used hybrid MMF device (i.e stainless steal SMARTLock Replica) may be a comparable MMF alternative to EABs secured with circumdental wires
	Bouloux 2018		One or More Mandibular Fractures	Closed Reduction or ORIF	SMARTLock Hybrid: n = 26 patients; EAB: n = 24 patients	ø not specified	ø not specified	Hybrid: 14.1 ± 8.4 minutes; EAB: 37.3 ± 15.1 minutes	ø not specified	ø not specified	n = 5	ø not specified Hybrid: Malunion n = 1, Fibrous Union n = 1, Nonunion n = 1; EAB: Malunion n = 1	ø not specified	ø not specified	ø not specified	ø not specified	ø not specified	ø not specified	No difference in length of total surgery time between Hybrid and EAB - 107.8 ± 73.3 minutes ± vs 117.2 ± minutes. Hybrids reduce the time for placement but do not appear to result in a reduction in the length of overall surgery treaing isolated mandibular fractures
	King and Christensen 2019		Mandible Fracture requiring MMF	ø not specified	SMARTLock Hybrid: n = 47 patients; EAB: n = 43 patients	Small Arch Bar Type ; 5 Locking screws per arch	20 wires in total for both arches	Hybrid: 6.9 ± 3.1 minutes – [Use of Motor Screw Driver] ; EAB: 31.3 ± 9.3 minutes	ø not specified	Hybrid: 0.11 ± 0.32 per surgery EAB: 0.56 ± 0.91 per surgery	Hybrid and EAB: none	ø not specified	ø not specified	Gingival Appearance – Hybrid: Score 2.4 ± 1.0; EAB: 2.2 ± 0.8	Hybrid: 9.4 ± 17.7 %; EAB: 7.5 ± 10.6 % 1 circumdental wire swallowed	ø not specified	ø not specified	Hybrid: 10.5 ± 5.1 minutes; EAB: 17.9 ±10.7 minutes	Hybrid arch bars result in time savings for MMF placement and removal were associated with fewer glove perforations and hand injuries than EABs, i.e. greater margin of operator safety
	Khelemsky et al 2019		Non-condylar Mandibular Fractures	ORIF via transoral approach	Hybrid: n = 59 patients; EAB: n = 43 patients	10 Locking Screws per case	ø not specified	ø not specified instead total surgical time – Hybrid: 136 ± 2.7 versus EAB: 186.7 ±70.7 minutes	ø not specified	ø not specified	ø not specified	ø not specified	ø not specified	ø not specified	ø not specified	ø not specified	ø not specified	ø not specified	A significant amount of total surgical time was saved by Hybrids for unilateral (37.2 ±13.2 minutes) and bilateral fractures (55.8 ± 18.9 minutes); Results support the hypothesis that Hybrids are time savers in ORIF of mandible fractures. Hybrids save more time in bilateral fractures despite longer overall operative times
	Hamid and Bede 2021		One or More Mandibular Fractures	Closed Reduction	Hybrid: n = 8 patients; EAB: n = 10 patients	8 Locking Screws per case	ø not specified	Hybrid: 41.6 ± 6 minutes; EAB: 61.6 ± 11.4 minutes	ø not specified	Hybrid: None; EAB: in n = 7 / 10 patients (70 %)	Hybrid and EAB: none	Hybrid and EAB: stable acceptable occlusion	Hybrid and EAB: No hardware failure	in 20 of a total of 64 screws (31,3 %)	Loosening 8 of 64 screws (12,5%)	ø not specified	Gingival Index Score (Loe/Silness) Hybrid: 2.12 ± 0.64; EAB: 2.6 ± 0.52	Hybrid: 14.2 ± 3 minutes [due to mucosal overgrowth]; EAB: 11.1 ± 2 minutes	Hybrids represent an alternative to EAB in mandibular fracture, requiring less application time and providing more safety for surgeons. Periodontal indices comparable between Hybrid and EAB during treatment period
	Sankar et al 2023 [Stainless Steel SMARTLock Facsimiles]		Non- condylar Mandible Fractures	Closed Reduction	Hybrid: n = 21 patients; EAB: n = 23 patients	6 Conventional, non-self drilling screws per arch	ø not specified	Hybrid: 56.7 ± 17.9 minutes; EAB: 82 ± 12.2 minutes	ø not specified	Hybrid: None; EAB: Inner glove puncture 2; outer glove puncture 9; skin punture 1	2 lower incisor root injuries adjacent to 2 out 252 screws, asymptomatic after 2 weeks	ø not specified	Hybrid and EAB: comparable upper and lower arch bar stability through 4 weeks postOP	Hybrid: occured in all n = 21 patients; 137 of 252 screws heads covered 4 weeks postOP	Hybrid: loose screw n = 1; EAB: loose circumdental wires n = 2	ø not specified	OHI-S post OP: 1st week: Hybrid and EAB comparable; 2nd to 4th week: Hybrid better than EAB	ø not specified	Used hybrid MMF device (i.e stainless steal SMARTLock Replica) better than EAB: shorter application time of, reduced risk of skin prick injury, and improved oral hygiene
	Burman et al 2023. [Stainless Steel SMARTLock Facsimiles]		Mandible and Midface Fractures	Closed Treatment	Hybrid n = 20; EAB n=21	up to 9 conventional (self-tapping) screws per arch	ø not specified	Hybrid: 23.3 ± 8,1 min; EAB: 86.4 ± 26.5 min	Hybrid: vesti- bular dis- comfort n=1 patient	ø not specified	Hybrid: None	Restoration of Preinjury Occlusion – Hybrid: 90 % patients; EAB: 81 % patients	Hybrid: n = 17 / 20 patients stable; EAB: n = 16/21 patients unstable	Hybrid: n = 17 / 20 patients (75 %)	Hybrid: n = 6 patients (30 %); EAB: n= 11 patients (52 %)	ø not specified	ø not specified	Hybrid: 30 minutes EABs: 19 minutes	Used hybrid MMF device (i.e stainless steal SMARTLock Replica) superior to EAB in terms of clinical convenience, application time, stability, prevention of wire injuries. Major concern: Mucosal overgrowth
	Comparative Studies: SMARTLock – Hybrid MMF Devices - versus – MMF Screws
	Roeder et al 2019		Mandibular Condylar Fractures – Isolated or plus Other Mandibular Fractures	Closed Reduction - ORIF of body fractures if appro - priate	SMARTLock Hybrid n = 7 patients; Synthes MMF Screws n= 5 patients	6 Locking Screws per case	4 Synthes MMF screws per case	Mean Total Operative Times - Hybrids only: 39,6 (range 31 - 54) minutes; MMF Screws only: 43 (range 38 - 48) minutes	ø not specified	ø not specified	ø not specified	Malocclusion Hybrid n = 1 (patient with panfacial fracture)	ø not specified	Hybrid: mucosal overgrowth more prevalent than in MMF Screws	ø not specified	ø not specified	ø not specified	ø not specified	Similar results in patient outcomes. Difference in average Operating Room Time is negligible (3–5 minutes) between Hybrid and MMF Screws – Hybrid plus ORIF Mean Total OR Time 81.3 Minutes vs MMF Screws plus ORIF 78.2 minutes. Great advantage of Hybrid is its flexibility and safety for surgeon. Advocated use of Hybrid system if MMF is required postoperatively to outweigh higher costs compared to M…
	Aslam-Pervez et al 2020		Mandibular Fractures	Closed Reduction (n= 24 patients), ORIF (n = 8 patients)	SMARTLock Hybrid: n = 19 ; Traditional MMF Screws n = 13	on average: 11 Locking screws	on average: 6 fixation screws	Hybrid: 25.92 minutes MMF Screws: 18.3 minutes	ø not specified	ø not specified	Hybrid: n = 1; MMF Screws: n = 2	ø not specified	ø not specified	Hybrid: n = 7; MMF Screws: n = 1 / Gingival Erythema Hybrid n = 8; MMF Screws n = 1	Hybrid: n = 1; MMF Screws: n = 1 Loose intermaxillary wire cerclages Hybrid : n = 1, MMF Screws: n = 4	ø not specified	ø not specified	ø not specified	Hybrids require more manipulation for ideal placement compared to individual MMF screws taking more application time. In contrast to MMF screws Hybrid devices associated with gingival overgrowth, but reduced incidence of screw loosening postOP, what indicates a clear advantage over MMF screws in terms of fracture stabilization and healing
	Comparative Studies: SMARTLock – Hybrid MMF Devices - versus – EABs and MMF Screws (4-Point Fixation)
	Edmunds et al 2019		Mandible Fractures	Closed Reduction	SMARTLock Hybrid: n = 15 patients; EAB: n = 27 patients ; 4-Point Fixation n = 51 patients	ø not specified	Number of circumdental Wires not specified ; 4 MMF Screws	Hybrid: 55.9 minutes (range 43.1 - 68.6); EAB: 98.7 minutes (range 89.2 - 108.2); 4-Point Fixation: 48.8 minutes (range 41.8 - 55.7)	ø not specified	ø not specified	Hybrid: None; EAB: Tooth damage n = 1 (4%); 4-Point Fixation: none	Malocclusion Hybrid: n = 2 (13 %); EAB: n = 3 (11 %); 4-Point Fixation: n = 5 (10 %)	ø not specified	ø not specified	Hybrid: n = 1; 4-Point Fixation: n = 1 Screw Loss 4- Point Fixation n = 1	ø not specified	ø not specified	Need to Return to OR for Hardware Removal. Hybrid: n = 1 (7%); EAB n = 17 (63 %); 4-Point Fixation n = 37 (72 %)	Bone-supported arch bars, i.e. SMARTLock hybrid MMF devices are an attractive alternative to both EABs and 4-point fixation. Complication outcomes are comparable. Operative time for placement is reduced in comparison to EABs and they have a lower likelihood of requiring removal in an operative setting.
	Systematic Reviews / Metaanalyses
	Jain et al 2020		Selection of 7 separate comparative studies on bone-supported arch bars (3 on hand-made hybrid EAB modifications plus 4 on SMARTLock hybrid) and EABs up to 2019. Outcomes of the 4 studies on SMARTLock hybrid MMF devices ( Bouloux 2018, Rani et al 2018, King and Christensen 2019, Khelemsky et al 2019) are directly accessible in the listing above																Hybrid MMF Devices were considered the better option in comparison to EABs
	Sulistyani et al 2024		Selection of 13 comparative studies on tooth-borne or bone-borne MMF devices, eligible for a final statistical summary. Bone-supported MMF devices not confined to hybrid MMF devices but including reports on MMF screws. Separate outcomes of 4 studies on SMARTLock devices ( Bouloux 2018, Edmunds et al 2019, Hamid and Bede 2021, Sankar et al 2023) can be taken directly from the table of the article …																Advantages and drawbacks are briefly itemized for tooth- and bone-borne MMF devices. Choice according to surgeon's preferences
	Kalluri et al 2024		Selection of 24 studies on a variety of MMF types - MMF screws, Modified screw retained arch bars, commercial MMF devices (SMARTLock, OmniMax), Embrasure wires,DIMAC Wires, Leonard buttons, Vacuum formed splints, Hanger Plates, Eyelet wiring- in comparison with Erich Arch Bars as 'Gold Standard'. Unfortunate mix of the studies into inhomogenous categories and overlapping groupings leading to conf…																Attempt to formulate a comprehensive outcome opportune and affirming a positive trend for modern alternative MMF modalities
